# Supplementary material for: The Tetramorium tortuosum species group (Hymenoptera, Formicidae, Myrmicinae) revisited - taxonomic revision of the Afrotropical T. capillosum species complex
Source: Zookeys. 2013 May 14;(299):77–99. doi: 10.3897/zookeys.299.5063 (PMC3689105; doi:10.3897/zookeys.299.5063)
Supplement: XML Treatment for Tetramorium capillosum [file zookeys.299.5063-treatment1.xml]

<!DOCTYPE tp:taxon-treatment
  PUBLIC "-//TaxonX//DTD Taxonomic Treatment Publishing DTD v0 20100105//EN" "tax-treatment-NSO.dtd">
<tp:taxon-treatment xmlns:tp="http://www.plazi.org/taxpub"><tp:treatment-meta><mixed-citation publication-type="journal"><person-group><name><surname>Garcia</surname><given-names>Francisco Hita</given-names></name><name><surname>Fisher</surname><given-names>Brian L.</given-names></name></person-group><article-title>The 
                    <italic>Tetramorium tortuosum</italic> species group (Hymenoptera, Formicidae, Myrmicinae) revisited - taxonomic revision of the Afrotropical 
                    <italic>T. capillosum</italic> species complex</article-title><source>Zookeys</source><day>14</day><month>5</month><year>2013</year><volume>2013</volume><issue>299</issue><fpage>77</fpage><lpage>99</lpage><pub-id pub-id-type="doi">10.3897/zookeys.299.5063</pub-id></mixed-citation></tp:treatment-meta><tp:nomenclature><tp:taxon-name>
                            <tp:taxon-name-part taxon-name-part-type="genus">Tetramorium</tp:taxon-name-part>
                            <tp:taxon-name-part taxon-name-part-type="species">capillosum</tp:taxon-name-part>
                        <object-id xmlns:xlink="http://www.w3.org/1999/xlink" xlink:type="simple">http://species-id.net/wiki/Tetramorium_capillosum</object-id>
								</tp:taxon-name><tp:taxon-authority>Bolton</tp:taxon-authority><xref ref-type="fig" rid="F1">Figures 1B</xref><xref ref-type="fig" rid="F2">, 2A, 2C</xref><xref ref-type="fig" rid="F3">, 3A, 3B, 3C</xref><xref ref-type="fig" rid="F7">, 7</xref><tp:nomenclature-citation-list><tp:nomenclature-citation><tp:taxon-name>Tetramorium capillosum</tp:taxon-name><comment> Bolton, 1980: 236.</comment></tp:nomenclature-citation></tp:nomenclature-citation-list></tp:nomenclature><tp:treatment-sec sec-type="Type material"><title>Type material.</title><p>Holotype, pinned worker, GABON, Makokou, <named-content xmlns:xlink="http://www.w3.org/1999/xlink" content-type="dwc:verbatimCoordinates" xlink:type="simple">0°34'N, 12°52'E</named-content>, rainforest, X.1972 (<italic>I. Lieberburg</italic>) [MCZ] [examined]. Paratypes, seven pinned workers with same data as holotype [BMNH; MCZ] [examined].</p><p><bold>Non-type material.</bold> CAMEROON: Mbalmayo, XI.1993 (<!--PageBreak--><italic>N. Storck</italic>); Ndupe, 20.XII.1989 (<italic>A. Dejean</italic>); Sud, Bondé Forest, N’kolo village, 27.5 km 155° SSE Elogbatindi, <named-content xmlns:xlink="http://www.w3.org/1999/xlink" content-type="dwc:verbatimCoordinates" xlink:type="simple">3.2217N, 10.2467E</named-content>, 40 m, rainforest, 12.IV.2000 (<italic>B.L. Fisher</italic>); Sud, Campo Reserve, <named-content xmlns:xlink="http://www.w3.org/1999/xlink" content-type="dwc:verbatimCoordinates" xlink:type="simple">2°36'N, 9°56'E</named-content>, 40 m, 25.X.1991 (<italic>D.M. Olson</italic>); Sud, P.N. Campo, 43.3 km 108°ESE Campo, <named-content xmlns:xlink="http://www.w3.org/1999/xlink" content-type="dwc:verbatimCoordinates" xlink:type="simple">2.2825N, 10.2062E</named-content>, 290 m, rainforest, 7.IV.2000 (<italic>B.L. Fisher</italic>); Sud, Res. de Faune de Campo, Massif des Mamelles, 15.1 km 84°E Ébodjé, <named-content xmlns:xlink="http://www.w3.org/1999/xlink" content-type="dwc:verbatimCoordinates" xlink:type="simple">2.59417N, 9.9595E</named-content>, 180 m, rainforest, 4.IV.2000 (<italic>B.L. Fisher</italic>); CENTRAL AFRICAN REPUBLIC: Prefecture Sangha-Mbaéré, Réserve Spéciale de Forêt Dense de Dzanga-Sangha, 12.7 km 326°NW Bayanga, <named-content xmlns:xlink="http://www.w3.org/1999/xlink" content-type="dwc:verbatimCoordinates" xlink:type="simple">3.005N, 16.1933E</named-content>, 420 m, rainforest, 10.–17.V.2001 (<italic>B.L. Fisher</italic>); Prefecture Sangha-Mbaéré, Parc National Dzanga-Ndoki, Mabéa Bai, 21.4 km 53°NE Bayanga, <named-content xmlns:xlink="http://www.w3.org/1999/xlink" content-type="dwc:verbatimCoordinates" xlink:type="simple">3.0333N, 16.41E</named-content>, 510 m, rainforest, 1.–7.V.2001 (<italic>B.L. Fisher</italic>); DEMOCRATIC REPUBLIC OF CONGO: Epulu, <named-content xmlns:xlink="http://www.w3.org/1999/xlink" content-type="dwc:verbatimCoordinates" xlink:type="simple">1.3833N, 28.5833E</named-content>, 750 m, rainforest, 1.XI.1995 (<italic>S.D. Torti</italic>); GABON: La Makande, Foret de Abeilles, I.-II.1999 (<italic>S. Lewis</italic>); Makokou, rainforest, X.1972 (<italic>I. Lieberburg</italic>); Ogooue-Maritime, Aire d’Exploit. Rationnelle de Faune des Monts Doudou, 24.3 km 307°NW Doussala, <named-content xmlns:xlink="http://www.w3.org/1999/xlink" content-type="dwc:verbatimCoordinates" xlink:type="simple">2.2264N, 10.4097E</named-content>, 375 m, rainforest, 6.-9.III.2000 (<italic>B.L. Fisher</italic>); Ogooue-Maritime, Aire d’Exploit. Rationnelle de Faune des Monts Doudou, 25.2 km 304°NW Doussala, <named-content xmlns:xlink="http://www.w3.org/1999/xlink" content-type="dwc:verbatimCoordinates" xlink:type="simple">2.2275S, 10.3945E</named-content>, 640 m, rainforest, 14.III.2000 (<italic>B.L. Fisher</italic>); Ogooue-Maritime, Reserve des Monts Doudou, 25.2 km 304°NW Doussala, <named-content xmlns:xlink="http://www.w3.org/1999/xlink" content-type="dwc:verbatimCoordinates" xlink:type="simple">2.2272S, 10.3945E</named-content>, 630 m, coastal lowland rainforest, 13.-20.III.2000 (<italic>S. van Noort</italic>); Ogooue-Maritime, Reserve de la Moukalaba-Dougoua, 12.2 km 305°NW Doussala, <named-content xmlns:xlink="http://www.w3.org/1999/xlink" content-type="dwc:verbatimCoordinates" xlink:type="simple">2.3167S, 10.5333E</named-content>, 110 m, rainforest, 24.II.2000 (<italic>B.L. Fisher</italic>); Ogooue-Maritime, Reserve de la Moukalaba-Dougoua, 10.8 km 214°SW Doussala, <named-content xmlns:xlink="http://www.w3.org/1999/xlink" content-type="dwc:verbatimCoordinates" xlink:type="simple">2.4227S, 10.5453E</named-content>, 110 m, rainforest, 29.II.2000 (<italic>B.L. Fisher</italic>); Ogooue-Maritime, Reserve de la Moukalaba-Dougoua, 12.2 km 305°NW Doussala, <named-content xmlns:xlink="http://www.w3.org/1999/xlink" content-type="dwc:verbatimCoordinates" xlink:type="simple">2.2833S, 10.4972E</named-content>, 110 m, coastal lowland rainforest, 24.II.–3.III.2000 (<italic>S. van Noort</italic>); Woleu-Ntem, 31.3 km 108°ESE Minvoul, <named-content xmlns:xlink="http://www.w3.org/1999/xlink" content-type="dwc:verbatimCoordinates" xlink:type="simple">2.08N, 12.4067E</named-content>, 600 m, rainforest, 7.II.1998 (<italic>B.L. Fisher</italic>); UGANDA: Bunyoro District, Budongo Forest FS, <named-content xmlns:xlink="http://www.w3.org/1999/xlink" content-type="dwc:verbatimCoordinates" xlink:type="simple">1.7264N, 31.5524E</named-content>, 1081 m, 8.VII.2009 (<italic>W. Freund &amp; T. Klug</italic>).</p></tp:treatment-sec><tp:treatment-sec sec-type="Diagnosis"><title>Diagnosis.</title><p>The following character combination clearly distinguishes <italic><tp:taxon-name>Tetramorium capillosum</tp:taxon-name></italic> from the remainder of the species group: eyes of moderate size (OI 23 - 25); antennal scapes moderately long (SI 80 - 83); petiolar node nodiform with anterodorsal and posterodorsal margins relatively rounded, posterodorsal margin situated higher than anterodorsal margin, dorsum convex; mandibles strongly longitudinally rugose; petiole and postpetiole usually with weak sculpture; whole body uniformly very dark brown to black.</p></tp:treatment-sec><tp:treatment-sec sec-type="Worker measurements"><title>Worker measurements</title><p><bold>(N=12).</bold> HL 0.79 - 0.89 (0.84); HW 0.76 - 0.84 (0.79); SL 0.62 - 0.69 (0.65); EL 0.18 - 0.21 (0.19); PH 0.41 - 0.51 (0.46); PW 0.60 - 0.68 (0.65); WL 1.02 - 1.19 (1.12); PSL 0.26 - 0.38 (0.30); PTL 0.31 - 0.37 (0.34); PTH 0.34 - 0.41 (0.37); PTW 0.28 - 0.33 (0.31); PPL 0.28 - 0.33 (0.30); PPH 0.37 - 0.43 (0.40); PPW 0.37 - 0.44 (0.41); CI 94 - 96 (95); SI 80 - 83 (82); OI 23 - 25 (24); DMI 55 - 62 (58); LMI 39 - 43 (41); PSLI 31 - 43 (35); PeNI 45 - 49 (47); LPeI 89 - 100 (94); DPeI 86 - 94 (89); PpNI 61 - 66 (63); LPpI 70 - 78 (75); DPpI 130 - 139 (135); PPI 127 - 138 (134).</p></tp:treatment-sec><tp:treatment-sec sec-type="Description"><title>Worker description.</title><p>Head longer than wide (CI 94 - 96); posterior head margin moderately concave. Anterior clypeal margin entire and convex. Frontal carinae strongly developed, approaching or ending at posterior head margin. Antennal scrobes narrow but very well-developed with clearly defined margins all around. Antennal scapes moderately long, not reaching posterior head margin (SI 80 - 83). Eyes of moderate size (OI 23 - 25). Mesosomal outline in profile weakly convex, moderately marginate from lateral to dorsal mesosoma; promesonotal suture and metanotal groove absent; mesosoma comparatively stout and high (LMI 39 - 43). Propodeal spines relatively long to very long, spinose, and acute (PSLI 31 - 43); propodeal lobes short, triangular to elongate-triangular, and usually acute. Petiolar node in profile rectangular nodiform, approximately as high as long to weakly higher than long (LPeI 89 - 100), anterior and posterior faces approximately parallel, posterodorsal margin situated higher than anterodorsal, anterodorsal and posterodorsal angles relatively rounded, petiolar dorsum convex; node in dorsal view approximately 1.1 times longer than wide <!--PageBreak--><!--PageBreak--> (DPeI 86 - 94). Postpetiole in profile relatively high and moderately anteroposteriorly compressed, approximately 1.2 to 1.3 times higher than long (LPpI 70 - 78); in dorsal view around 1.3 to 1.4 times wider than long (DPpI 130 - 139). Postpetiole in profile thinner and higher than petiolar node, in dorsal view approximately 1.3 to 1.4 times wider than petiolar node (PPI 127 - 138). Mandibles strongly longitudinally rugose; clypeus longitudinally rugulose, usually with three to five rugulae, median rugula better developed; cephalic dorsum between frontal carinae irregularly longitudinally rugose to reticulate rugose, posteriorly towards posterior head margin fully reticulate-rugose, anteriorly towards posterior clypeal margin more regularly longitudinally rugose; scrobal area unsculptured, smooth, and shining; lateral and ventral head longitudinally rugose to reticulate-rugose. Mesosoma laterally and dorsally strongly irregularly longitudinally rugose. Forecoxae unsculptured, smooth, and shining. Both waist segments with strong sculpture, mainly longitudinally rugose. Gaster unsculptured, smooth, and shining. Ground sculpture generally faint to absent everywhere on body. Whole body with abundant, very long, and fine standing hairs; first gastral tergite without appressed pubescence. Anterior edges of antennal scapes with suberect to erect hairs. Body of uniform very dark brown to black colour.</p><fig id="F1" position="float" orientation="portrait"><label>Figure 1.</label><caption><p>Petiolar node in profile. <bold>A</bold> <italic><tp:taxon-name>Tetramorium hecate</tp:taxon-name></italic> (CASENT0248334) <bold>B</bold> <italic><tp:taxon-name>Tetramorium capillosum</tp:taxon-name></italic> (CASENT0901156) <bold>C</bold> <italic><tp:taxon-name>Tetramorium tabarum</tp:taxon-name></italic> (CASENT0280900).</p></caption><graphic xmlns:xlink="http://www.w3.org/1999/xlink" xlink:href="ZooKeys-299-077-g001.jpg" position="float" orientation="portrait" xlink:type="simple"/></fig><fig id="F2" position="float" orientation="portrait"><label>Figure 2.</label><caption><p><bold>A, B</bold> Head in full-face view. <bold>A</bold> <italic><tp:taxon-name>Tetramorium capillosum</tp:taxon-name></italic> (CASENT0901156) <bold>B</bold> <italic><tp:taxon-name>Tetramorium tabarum</tp:taxon-name></italic> (CASENT0316967) <bold>C, D</bold> Body in profile. <bold>C</bold> <italic><tp:taxon-name>Tetramorium capillosum</tp:taxon-name></italic> (CASENT0316960) <bold>D</bold> <italic><tp:taxon-name>Tetramorium tabarum</tp:taxon-name></italic> (CASENT0316967).</p></caption><graphic xmlns:xlink="http://www.w3.org/1999/xlink" xlink:href="ZooKeys-299-077-g002.jpg" position="float" orientation="portrait" xlink:type="simple"/></fig><fig id="F3" position="float" orientation="portrait"><label>Figure 3.</label><caption><p><italic><tp:taxon-name>Tetramorium capillosum</tp:taxon-name></italic> paratype worker (CASENT0901156). <bold>A</bold> Body in profile <bold>B</bold> Body in dorsal view <bold>C</bold> head in full-face view.</p></caption><graphic xmlns:xlink="http://www.w3.org/1999/xlink" xlink:href="ZooKeys-299-077-g003.jpg" position="float" orientation="portrait" xlink:type="simple"/></fig></tp:treatment-sec><tp:treatment-sec sec-type="Distribution"><title>Distribution and ecology.</title><p>Currently, <italic><tp:taxon-name>Tetramorium capillosum</tp:taxon-name></italic> is found throughout Gabon, southern Cameroon, eastern Central African Republic, and then much further east in the northeastern Democratic Republic of Congo and northwestern Uganda (<xref ref-type="fig" rid="F7">Figure 7</xref>). As noted above, the disjunctive range is almost certainly due to a sampling artefact, and it is very likely that <italic><tp:taxon-name>Tetramorium capillosum</tp:taxon-name></italic> is also encountered in Congo, and in much more of the Democratic Republic of Congo than just the northeastern locality of Epulu. Also, it seems unlikely that the species does not occur in Equatorial Guinea since it is found further north, south, and east, and was likely missed due to a sampling artefact. With the available material in mind, it seems that <italic><tp:taxon-name>Tetramorium capillosum</tp:taxon-name></italic> lives in leaf litter and/or on the ground, and is found at elevations from 40 to 1081 m.</p></tp:treatment-sec><tp:treatment-sec sec-type="Discussion"><title>Discussion.</title><p>Within the African <!--PageBreak--><italic><tp:taxon-name>Tetramorium tortuosum</tp:taxon-name></italic> group <italic><tp:taxon-name>Tetramorium capillosum</tp:taxon-name></italic> is easily recognisable. <italic><tp:taxon-name>Tetramorium capillosum</tp:taxon-name></italic> differs from <italic><tp:taxon-name>Tetramorium hecate</tp:taxon-name></italic> and <italic><tp:taxon-name>Tetramorium tabarum</tp:taxon-name></italic> in overall body size and colouration. The latter two are smaller species (WL 0.69 - 0.83; PW 42 - 52) either bicoloured or of uniform brown colour, whereas <italic><tp:taxon-name>Tetramorium capillosum</tp:taxon-name></italic> is noticeably larger (WL 1.02 - 1.19; PW 60 - 68) and of a very dark brown to black colour. However, both body size and colouration are often variable within the genus <italic><tp:taxon-name>Tetramorium</tp:taxon-name></italic>. <italic><tp:taxon-name>Tetramorium capillosum</tp:taxon-name></italic> also differs from <italic><tp:taxon-name>Tetramorium hecate</tp:taxon-name></italic> in antennal scape length, eye size, and petiolar node shape. In <italic><tp:taxon-name>Tetramorium capillosum</tp:taxon-name></italic> the antennal scapes are moderately long (SI 80 - 83), eyes are of moderate size (OI 24 - 25), and the petiolar node has anterodorsal and posterodorsal margins that are relatively rounded, with the posterodorsal margin situated higher than the anterodorsal. In contrast, <italic><tp:taxon-name>Tetramorium hecate</tp:taxon-name></italic> scapes are relatively short (SI 73 - 77), eyes are relatively large (OI 27 - 31), and the petiolar node is rectangular nodiform with anterodorsal and posterodorsal angles sharply defined and at about the same height. Furthermore, <italic><tp:taxon-name>Tetramorium tabarum</tp:taxon-name></italic> significantly varies from <italic><tp:taxon-name>Tetramorium capillosum</tp:taxon-name></italic> in eye size, propodeal spine length, and sculpture on mandibles and postpetiole. <italic><tp:taxon-name>Tetramorium tabarum</tp:taxon-name></italic> has much larger eyes (OI 27 - 31), much shorter spines (PSLI 22 - 25), and the mandibles and the postpetiole are unsculptured, whereas <italic><tp:taxon-name>Tetramorium capillosum</tp:taxon-name></italic> has smaller eyes (OI 24 - 25), much longer spines (PSLI 31 - 43), and conspicuously sculptured mandibles and postpetiole.</p><p>It should be noted that despite a relatively broad distribution range from the Gulf of Guinea to northwest Uganda, <italic><tp:taxon-name>Tetramorium capillosum</tp:taxon-name></italic> remains morphologically remarkably stable without noticeable intraspecific variation.</p></tp:treatment-sec><tp:treatment-sec><!--Section generated to contain objects referenced in tp:taxon-treatment.--><fig id="F7" position="float" orientation="portrait"><label>Figure 7.</label><caption><p>Geographic distribution maps for the species treated in this study. Star symbols represent type localities while rectangles represent non-type localities.</p></caption><graphic xmlns:xlink="http://www.w3.org/1999/xlink" xlink:href="ZooKeys-299-077-g007.jpg" position="float" orientation="portrait" xlink:type="simple"/></fig></tp:treatment-sec></tp:taxon-treatment>
