# Supplementary material for: The Tetramorium tortuosum species group (Hymenoptera, Formicidae, Myrmicinae) revisited - taxonomic revision of the Afrotropical T. capillosum species complex
Source: Zookeys. 2013 May 14;(299):77–99. doi: 10.3897/zookeys.299.5063 (PMC3689105; doi:10.3897/zookeys.299.5063)
Supplement: XML Treatment for Tetramorium tabarum [file zookeys.299.5063-treatment3.xml]

<!DOCTYPE tp:taxon-treatment
  PUBLIC "-//TaxonX//DTD Taxonomic Treatment Publishing DTD v0 20100105//EN" "tax-treatment-NSO.dtd">
<tp:taxon-treatment xmlns:tp="http://www.plazi.org/taxpub"><tp:treatment-meta><mixed-citation publication-type="journal"><person-group><name><surname>Garcia</surname><given-names>Francisco Hita</given-names></name><name><surname>Fisher</surname><given-names>Brian L.</given-names></name></person-group><article-title>The 
                    <italic>Tetramorium tortuosum</italic> species group (Hymenoptera, Formicidae, Myrmicinae) revisited - taxonomic revision of the Afrotropical 
                    <italic>T. capillosum</italic> species complex</article-title><source>Zookeys</source><day>14</day><month>5</month><year>2013</year><volume>2013</volume><issue>299</issue><fpage>77</fpage><lpage>99</lpage><pub-id pub-id-type="doi">10.3897/zookeys.299.5063</pub-id></mixed-citation></tp:treatment-meta><tp:nomenclature><tp:taxon-name>
                            <tp:taxon-name-part taxon-name-part-type="genus">Tetramorium</tp:taxon-name-part>
                            <tp:taxon-name-part taxon-name-part-type="species">tabarum</tp:taxon-name-part>
                        <object-id xmlns:xlink="http://www.w3.org/1999/xlink" xlink:type="simple">http://species-id.net/wiki/Tetramorium_tabarum</object-id>
								</tp:taxon-name><tp:taxon-authority>Bolton</tp:taxon-authority><xref ref-type="fig" rid="F1">Figures 1C</xref><xref ref-type="fig" rid="F2">, 2B, 2D</xref><xref ref-type="fig" rid="F6">, 6A, 6B, 6C</xref><xref ref-type="fig" rid="F7">, 7</xref><tp:nomenclature-citation-list><tp:nomenclature-citation><tp:taxon-name>Tetramorium tabarum</tp:taxon-name><comment> Bolton, 1980: 236.</comment></tp:nomenclature-citation></tp:nomenclature-citation-list></tp:nomenclature><tp:treatment-sec sec-type="Type material"><title>Type material.</title><p>Holotype, pinned worker, DEMOCRATIC REPUBLIC OF CONGO, Epulu, 4.I.1949 (<italic>J.C. Bradley</italic>) [MCZ] [examined].</p></tp:treatment-sec><tp:treatment-sec sec-type="Non-type material"><title>Non-type material.</title><p>CAMEROON: Mvini, 21.XII.1988 (<italic>A. Dejean</italic>); Sud-Ouest, Bimbia Forest, 7.4 km 119°ESE Limbe, <named-content xmlns:xlink="http://www.w3.org/1999/xlink" content-type="dwc:verbatimCoordinates" xlink:type="simple">3.9818N, 9.2625E</named-content>, 40 m, rainforest, 14.IV.2000 (<italic>B.L. Fisher</italic>); CENTRALAFRICANREPUBLIC: Prefecture Sangha-Mbaéré, Réserve Spéciale de Forêt Dense de Dzanga-Sangha, 12.7 km 326°NW Bayanga, <named-content xmlns:xlink="http://www.w3.org/1999/xlink" content-type="dwc:verbatimCoordinates" xlink:type="simple">3.005N, 16.1933E</named-content>, 420 m, rainforest, 10.–17.V.2001 (<italic>B.L. Fisher</italic>); Prefecture Sangha-Mbaéré, Parc National Dzanga-Ndoki, 37.9 km 169°S Lidjombo, <named-content xmlns:xlink="http://www.w3.org/1999/xlink" content-type="dwc:verbatimCoordinates" xlink:type="simple">2.3707N, 16.1725E</named-content>, 360 m, rainforest, 20.–28.V.2001 (<italic>B.L. Fisher</italic>); GABON: Woleu-Ntem, 31.3 km 108°ESE Minvoul, <named-content xmlns:xlink="http://www.w3.org/1999/xlink" content-type="dwc:verbatimCoordinates" xlink:type="simple">2.08N, 12.4067E</named-content>, 600 m, rainforest, 17.II.1998 (<italic>B.L. Fisher</italic>).</p></tp:treatment-sec><tp:treatment-sec sec-type="Diagnosis"><title>Diagnosis.</title><p><italic><tp:taxon-name>Tetramorium tabarum</tp:taxon-name></italic> is easily recognisable within the Afrotropical <italic><tp:taxon-name>Tetramorium tortuosum</tp:taxon-name></italic> group by the following character combination: antennal scape moderately long (SI 84 - 86); eyes large (OI 27 - 31); petiolar node nodiform with anterodorsal and posterodorsal margins relatively rounded, posterodorsal margin situated higher than anterodorsal margin, dorsum convex; mandibles unsculptured, smooth, and shining; petiole with very weak sculpture and postpetiole completely unsculptured; head, mesosoma, waist segments yellowish to bright orange, gaster very dark brown to black.</p></tp:treatment-sec><tp:treatment-sec sec-type="Worker measurements"><title>Worker measurements</title><p><bold>(N=10).</bold> HL 0.61 - 0.66 (0.63); HW 0.55 - 0.60 (0.57); SL 0.47 - 0.52 (0.49); EL 0.16 - 0.18 (0.17); PH 0.30 - 0.34 (0.32); PW 0.43 - 0.46 (0.44); WL 0.75 - 0.82 (0.79); PSL 0.14 - 0.16 (0.15); PTL 0.20 - 0.22 (0.20); PTH 0.24 - 0.27 (0.25); PTW 0.16 - 0.18 (0.17); PPL 0.19 - 0.21 (0.20); PPH 0.23 - 0.27 (0.25); PPW 0.24 - 0.27 (0.26); CI 90 - 92 (91); SI 84 - 86 (85); OI 27 - 31 (29); DMI 55 - 58 (56); LMI 38 - 43 (41); PSLI 22 - 25 (23); PeNI 37 - 39 (38); LPeI 78 - 82 (81); DPeI 80 - 85 (82); PpNI 56 - 59 (58); LPpI 79 - 85 (82); DPpI 124 - 130 (127); PPI 147 - 156 (152).</p></tp:treatment-sec><tp:treatment-sec sec-type="Description"><title>Worker description.</title><p>Head significantly longer than wide (CI 90 - 92); posterior head margin moderately concave. Anterior clypeal margin entire and convex. Frontal carinae strongly developed, approaching or ending at posterior head margin. Antennal scrobes developed, but shallow and without clearly defined posterior and ventral margins. Antennal scapes moderately long, not reaching posterior head margin (SI 84 - 86). Eyes large (OI 27 - 31). Mesosomal outline in profile weakly convex, moderately marginate from lateral to dorsal mesosoma; promesonotal suture and metanotal groove <!--PageBreak-->absent; mesosoma comparatively stout and high (LMI 38 - 43). Propodeal spines relatively short to medium-sized, elongate-triangular to spinose, and acute (PSLI 22 - 25); propodeal lobes short, triangular to elongate-triangular, and acute. Petiolar node in <!--PageBreak-->profile rectangular nodiform, approximately 1.2 to 1.3 times higher than long (LPeI 78 - 82), anterior and posterior faces approximately parallel, posterodorsal margin situated higher than anterodorsal, anterodorsal and posterodorsal angles relatively rounded, petiolar dorsum convex; node in dorsal view approximately 1.2 times longer than wide (DPeI 80 - 85). Postpetiole in profile subglobular and moderately anteroposteriorly compressed, approximately 1.2 to 1.3 times higher than long (LPpI 79 - 85); in dorsal view around 1.2 to 1.3 times wider than long (DPpI 124 - 130). Postpetiole in profile appearing less voluminous than petiolar node, in dorsal view approximately 1.5 to 1.6 times wider than petiolar node (PPI 147 - 156). Mandibles unsculptured, smooth, and shining; clypeus longitudinally rugulose, usually with three rugulae, median rugula better developed; cephalic dorsum between frontal carinae with five to eight longitudinal rugae, most rugae running unbroken from posterior clypeal margin to posterior head margin, few rugae interrupted, but none with cross-meshes; scrobal area mostly unsculptured; lateral and ventral head longitudinally rugose to reticulate-rugose. Mesosoma laterally irregularly rugose, dorsally distinctly longitudinally rugose. Forecoxae unsculptured, smooth, and shining. Petiolar node laterally weakly to moderately longitudinally rugose. Postpetiole and gaster unsculptured, smooth, and shining. Ground sculpture generally faint to absent everywhere on body. Whole body with abundant, long, and fine standing hairs; first gastral tergite without appressed pubescence. Anterior edges of antennal scapes with suberect to erect hairs. Head, mesosoma, legs, and waist segments yellowish to bright orange, contrasting with very dark brown to black gaster.</p><fig id="F6" position="float" orientation="portrait"><label>Figure 6.</label><caption><p><italic><tp:taxon-name>Tetramorium tabarum</tp:taxon-name></italic> worker (CASENT0316967). <bold>A</bold> Body in profile <bold>B</bold> Body in dorsal view <bold>C</bold> head in full-face view.</p></caption><graphic xmlns:xlink="http://www.w3.org/1999/xlink" xlink:href="ZooKeys-299-077-g006.jpg" position="float" orientation="portrait" xlink:type="simple"/></fig><fig id="F7" position="float" orientation="portrait"><label>Figure 7.</label><caption><p>Geographic distribution maps for the species treated in this study. Star symbols represent type localities while rectangles represent non-type localities.</p></caption><graphic xmlns:xlink="http://www.w3.org/1999/xlink" xlink:href="ZooKeys-299-077-g007.jpg" position="float" orientation="portrait" xlink:type="simple"/></fig></tp:treatment-sec><tp:treatment-sec sec-type="Distribution"><title>Distribution and ecology.</title><p><italic><tp:taxon-name>Tetramorium tabarum</tp:taxon-name></italic> is known to occur in northern Gabon, western Cameroon close to the Gulf of Guinea, the southwest of the Central African Republic, and from the type locality in the northeast of the Democratic Republic of Congo (<xref ref-type="fig" rid="F7">Figure 7</xref>). Its distribution seems even more disjunctive than that of <italic><tp:taxon-name>Tetramorium capillosum</tp:taxon-name></italic>, but is very likely due to a sampling artefact as already noted above for the latter species. We are very confident that more material of <italic><tp:taxon-name>Tetramorium tabarum</tp:taxon-name></italic> will be sampled in the area between the known localities. This species appears to be the rarest in the complex with far less material available than for the other two species. One reason for this scarcity might be its preference for a different microhabitat. The latter two were mainly sampled from the leaf litter/ground, whereas most specimens of <italic><tp:taxon-name>Tetramorium tabarum</tp:taxon-name></italic> were collected from vegetation. Additional sampling on low vegetation or canopy might yield more material.</p><!--PageBreak--></tp:treatment-sec><tp:treatment-sec><!--Section generated to contain objects referenced in tp:taxon-treatment.--><fig id="F1" position="float" orientation="portrait"><label>Figure 1.</label><caption><p>Petiolar node in profile. <bold>A</bold> <italic><tp:taxon-name>Tetramorium hecate</tp:taxon-name></italic> (CASENT0248334) <bold>B</bold> <italic><tp:taxon-name>Tetramorium capillosum</tp:taxon-name></italic> (CASENT0901156) <bold>C</bold> <italic><tp:taxon-name>Tetramorium tabarum</tp:taxon-name></italic> (CASENT0280900).</p></caption><graphic xmlns:xlink="http://www.w3.org/1999/xlink" xlink:href="ZooKeys-299-077-g001.jpg" position="float" orientation="portrait" xlink:type="simple"/></fig><fig id="F2" position="float" orientation="portrait"><label>Figure 2.</label><caption><p><bold>A, B</bold> Head in full-face view. <bold>A</bold> <italic><tp:taxon-name>Tetramorium capillosum</tp:taxon-name></italic> (CASENT0901156) <bold>B</bold> <italic><tp:taxon-name>Tetramorium tabarum</tp:taxon-name></italic> (CASENT0316967) <bold>C, D</bold> Body in profile. <bold>C</bold> <italic><tp:taxon-name>Tetramorium capillosum</tp:taxon-name></italic> (CASENT0316960) <bold>D</bold> <italic><tp:taxon-name>Tetramorium tabarum</tp:taxon-name></italic> (CASENT0316967).</p></caption><graphic xmlns:xlink="http://www.w3.org/1999/xlink" xlink:href="ZooKeys-299-077-g002.jpg" position="float" orientation="portrait" xlink:type="simple"/></fig></tp:treatment-sec></tp:taxon-treatment>
